# Supplementary material for: Cerebral microstructural alterations in Post-COVID-condition are related to cognitive impairment, olfactory dysfunction and fatigue
Source: Nat Commun. 2024 May 18;15:4256. doi: 10.1038/s41467-024-48651-0 (PMC11102465; doi:10.1038/s41467-024-48651-0)
Supplement: Supplementary file 4 — Supplementary Data 1–7 [file 41467_2024_48651_MOESM4_ESM.xlsx]

## Sheet: Supplemntary Data 1
Table 1: Demographics and comorbidities of study participants
	Post-COVID- Condition	Unimpaired Post-COVID (UPC; n = 38)	Healthy Controls (HC; n = 46)	Statistics
	(PCC; n = 89)
Demographic data	n (%) or median [IQR]; range	(%) or median [IQR]; range	(%) or median [IQR]; range	P-value	Degrees of freedom	Effect size
Age (years)	49 [23]; 19 to 72	42 [24]; 25 to 62	44 [31]; 21 to 80	0.2191	2	ε2 = 0.018
Sex (male / female)	34 (38) / 55 (62)	13 (34) / 25 (66)	23 (50) / 23 (50)	0.2812	2	NA
Δ positive PCR - cMRI (days)	254 [209]; 90 to 710	227 [292]; 145 to 943	NA	0.6261	1	ε2 = 0.002
Comorbidities	n (%)	n (%)	n (%)	P-value3
Achalasia	0 (0%)	0 (0%)	1 (2%)	0.485	2	NA
Adipositas	12 (14%)	3 (8%)	0 (0%)	0.017	2	NA
Arterial hypertension	19 (21%)	4 (10%)	0 (0%)	<0.001	2	NA
Asthma/COPD	8 (9%)	1 (3%)	1 (2%)	0.238	2	NA
Atrial fibrillation	1 (1%)	0 (0%)	0 (0%)	0.999	2	NA
Chronic kidney failure	1 (1%)	0 (0%)	0 (0%)	0.999	2	NA
Coronary heart disease	3 (3%)	1 (3%)	1 (2%)	0.999	2	NA
Deep vein thrombosis	0 (0%)	0 (0%)	1 (2%)	0.485	2	NA
Diabetes	5 (6%)	1 (3%)	0 (0%)	0.256	2	NA
Gout	0 (0%)	0 (0%)	1 (2%)	0.485	2	NA
History of depression	9 (10%)	2 (5%)	0 (0%)	0.060	2	NA
History of ischemic stroke	2 (2%)	0 (0%)	0 (0%)	0.725	2	NA
Fibromyalgia	0 (0%)	0 (0%)	1 (2%)	0.485	2	NA
Hyperthyreosis	0 (0%)	0 (0%)	1 (2%)	0.485	2	NA
Hypothyreosis	9 (8%)	6 (16%)	3 (6%)	0.366	2	NA
Malignancy	3 (3%)	0 (0%)	5 (11%)	0.051	2	NA
Migraine	10 (11%)	1 (3%)	0 (0%)	0.023	2	NA
Obstructive sleep apnoea	7 (8%)	0 (0%)	0 (0%)	0.041	2	NA
Peripheral arterial occlusive disease	1 (1%)	0 (0%)	0 (0%)	0.999	2	NA
Restless legs syndrome	2 (2%)	0 (0%)	0 (0%)	0.725	2	NA
Rheumatoid arthritis	0 (0%)	0 (0%)	1 (2%)	0.485	2	NA
Spinal disc herniation	0 (0%)	0 (0%)	1 (2%)	0.485	2	NA
1 Kruskal-Wallis-Test; 2 X²-Test; 3 Fisher's Exact Test

## Sheet: Supplementray Data 2
Table 2: Clinical characteristics of study participants
	Post-COVID-Condition	Unimpaired Post-COVID	Statistics
	(PCC; n = 89)	(UPC; n = 38)
	median [IQR]; range; n outside of norm (%)	median [IQR]; range; n outside of norm (%)
Disease severity score1			P-value	Degrees of freedom	Effect size
Mild course of COVID-19	76 (85%)	37 (97%)	0.0483	1	NA
1	42 (47%)	25 (65%)
2	34 (38%)	12 (32%)
Severe course of COVID-19	13 (15%)	1 (3%)	0.0483	1	NA
3	11 (13%)	1 (3%)
4	2 (2%)	0 (0%)
Grading of current disability2
0	0 (0%)	38 (100%)
1	42 (47%)	0 (0%)
2	11 (13%)	0 (0%)
3	36 (40%)	0 (0%)
Current neurological symptoms
Disturbed olfaction/gust
initially	66 (74%)	12 (31%)
currently	44 (50%)	0 (0%)
Impaired attention	89 (100%)	0 (0%)
Memory impairment	89 (100%)	0 (0%)
Impaired multi-tasking	86 (97%)	0 (0%)
Word-finding difficulties	79 (89%)	0 (0%)
Fatigue	85 (96%)	0 (0%)
Clinical readouts
MoCA sum score (corrected for years of education; norm ≥ 26/30)	26 [4]; 18 to 30; 36 (41%)	27 [3]; 23 to 30; 7 (18%)	0.0034	1	ε2 = 0.104
MoCA domain scores
- Orientation (max. 6 points)	6 [0]; 5 to 6	6 [0]; 5 to 6
- Attention (max. 6 points)	6 [0]; 3 to 6	6 [0]; 4 to 6
- Language (max. 5 points)	5 [0]; 3 to 5	5 [1]; 3 to 5
- Executive (max. 4 points)	3 [1]; 2 to 4	4 [0]; 3 to 4
- Visuoconstructive (max. 4 points)	4 [1]; 1 to 4	4 [0]; 3 to 4
- Memory (max. 5 points)	3 [3]; 0 to 5	4 [3]; 0 to 5
Correct perception of smell	9 [4]; 0 to 12; 66 (74%)	11 [2]; 7 to 12; 16 (42%)	< 0.0014	1	ε2 = 0.158
(norm ≥ 11/12)
Würzburg Fatigue Inventory in Multiple Sclerosis score	43 [17]; 4 to 65; 65 (78%)	7 [18]; 0 to 48; 3 (8%)	< 0.0014	1	ε2 = 0.524
(WEIMuS; norm: ≤ 33/68)5
- cognitive fatigue (norm: ≤ 17/36)	22 [10]; 0 to 35; 63 (76%)	4 [10]; 0 to 24; 4 (11%)	< 0.0014	1	ε2 = 0.486
- physical fatigue (norm: ≤ 16/32)	22 [9]; 4 to 32; 64 (77%)	3 [10]; 0 to 24; 1 (3%)	< 0.0014	1	ε2 = 0.521
Geriatric Depression Scale
(GDS-15; norm: ≤ 7/15)5	4 [5]; 1 to 13; 16 (19%)	1 [2]; 0 to 9; 1 (3%)	< 0.0014	1	ε2 = 0.348
1 Disease severity score: (1) no pneumonia; (2) pneumonia, outpatient treatment; (3) pneumonia, inpatient treatment; (4) ARDS, endotracheal ventilation at ICU; 2 Grading of current disability: (0) no relevant restrictions; (1) relevant restrictions of daily life activities but able to work; (2) reduction of work quota necessary; (3) inability to work and restriction of daily life activities; 3 X²…

## Sheet: Supplementary Data 3
two-tailed ANCOVA with covariates age and sex, factor Group (PCC), FWE-correction for multiple comparisons
		Thick Average		Surface Area			Graymatter Volume
	df	F	P	df	F	P	df	F	p
Left Caudalanteriorcingulate	166	0.149	1	166	2.136	1	166	1.489	1
Right Caudalanteriorcingulate	166	0.383	1	166	4.9724	0.48	166	5.192	0.403
Left Caudal middle Frontal	166	0.0247	1	166	1.424	1	166	1.2758	1
Right Caudal middle Frontal	166	0.0711	1	166	1.971	1	166	1.025	1
Left Cuneus	166	0.175	1	166	1.567	1	166	1.452	1
Right Cuneus	166	0.254	1	166	0.28	1	166	0.402	1
Left Entorhinal	166	0.659	1	166	0.299	1	166	0.129	1
Right Entorhinal	166	0.101	1	166	0.8746	1	166	0.237	1
Left fusiform gyrus	166	1.201	1	166	3.047	1	166	4.009	1
Right fusiform gyrus	166	1.44	1	166	2.817	1	166	2.988	1
Left inferiorparietal	166	4.463	0.761	166	1.016	1	166	1.1975	1
Right inferiorparietal	166	2.712	1	166	1.673	1	166	1.343	1
Left inferiortemporal	166	0.242	1	166	1.875	1	166	1.6135	1
Right inferiortemporal	166	2.27	1	166	5.654	0.26	166	4.924	0.511
Left Insula	166	0.2272	1	166	2.961	1	166	3.562	1
Right Insula	166	0.414	1	166	3.496	1	166	4.54	0.72
Left Isthmuscingulate	166	0.06	1	166	0.645	1	166	0.442	1
Right Isthmuscingulate	166	0.132	1	166	0.299	1	166	0.289	1
Left Lateraloccipital	166	0.657	1	166	0.445	1	166	0.051	1
Right Lateraloccipital	166	2.616	1	166	1.096	1	166	0.047	1
Left Lateralorbitofrontal	166	0.127	1	166	1.523	1	166	2.071	1
Right Lateralorbitofrontal	166	0.114	1	166	0.826	1	166	1.719	1
Left lingual gyrus	166	2.496	1	166	1.37	1	166	0.252	1
Right lingual gyrus	166	1.78	1	166	0.344	1	166	0.816	1
Left medialorbitofrontal	166	0.189	1	166	2.61	1	166	3.713	1
Right medialorbitofrontal	166	2.488	1	166	1.382	1	166	1.733	1
Left middletemporal	166	4.087	1	166	0.775	1	166	1.324	1
Right middletemporal	166	3.407	1	166	2.236	1	166	0.75	1
Left paracentral	166	0.947	1	166	0.0415	1	166	0.253	1
Right paracentral	166	1.434	1	166	1.291	1	166	0.125	1
Left parahippocampal	166	1.23	1	166	1.152	1	166	0.015	1
Right parahippocampal	166	1.464	1	166	0.345	1	166	0.384	1
Left parsopercularis	166	1.251	1	166	1.323	1	166	0.307	1
Right parsopercularis	166	4.1	1	166	2.343	1	166	0.828	1
Left parsorbitalis	166	0.287	1	166	2.201	1	166	1.413	1
Right parsorbitalis	166	1.703	1	166	0.722	1	166	0.058	1
Left parstriangularis	166	0.481	1	166	5.264	0.3721	166	3.345	1
Right parstriangularis	166	2.337	1	166	2.706	1	166	1.461	1
Left pericalcarine	166	0.122	1	166	1.248	1	166	1.25	1
Right pericalcarine	166	0.265	1	166	1.111	1	166	0.921	1
Left postcentral	166	6.069	0.177	166	1.316	1	166	1.266	1
Right postcentral	166	2.772	1	166	0.313	1	166	2.316	1
Left posteriorcingulate	166	0.0265	1	166	1.185	1	166	0.984	1
Right posteriorcingulate	166	0.171	1	166	1.748	1	166	2.24	1
Left precentral	166	4.956	0.492	166	0.246	1	166	1.128	1
Right precentral	166	3.539	1	166	1.233	1	166	1.911	1
Left precuneus	166	1.35	1	166	2.618	1	166	1.541	1
Right precuneus	166	1.918	1	166	1.022	1	166	0.808	1
Left rostralanteriorcingulate	166	1.043	1	166	2.187	1	166	2.23	1
Right rostralanteriorcingulate	166	0.832	1	166	2.581	1	166	2.561	1
Left rostralmiddlefrontal	166	0.282	1	166	3.799	1	166	4.298	0.8758
Right rostralmiddlefrontal	166	1.619	1	166	1.027	1	166	0.779	1
Left supreriorfrontal	166	0.054	1	166	1.499	1	166	1.286	1
Right supreriorfrontal	166	0.358	1	166	3.097	1	166	2.855	1
Left supreriorparietal	166	2.928	1	166	2.077	1	166	0.255	1
Right superiorparietal	166	0.952	1	166	1.384	1	166	0.445	1
Left superiortemporal	166	1.581	1	166	1.402	1	166	1.708	1
Right superiortemporal	166	4.324	0.858	166	0.875	1	166	1.001	1
Left supramarginal	166	7.2939	0.056	166	3.368	1	166	1.526	1
Right supramarginal	166	0.901	1	166	0.4745	1	166	0.731	1
Left transversetemporal	166	2.504	1	166	2.544	1	166	4.418	0.797
Right transversetemporal	166	0.9	1	166	0.032	1	166	0.4201	1

## Sheet: Supplementary Data 4
two-tailed ANCOVA with covariates age and sex, factor Group (PCC), FWE-correction for mult. comparisons
	Volume
ROI	df	P	F
Left Putamen	166	1	2.83
Right Putamen	166	0.11	5.369
Left Amygdala	166	1	1.443
Right Amygdala	166	1	0.04
Left Accumbens	166	1	0.85
Right Accumbens	166	1	2.893
Left Caudate	166	1	0.95
Right Caudate	166	1	0.198
Left Cerebellar Cortex	166	1	2.353
Right Cerebellar Cortex	166	1	2.609
Left Cerebellar White Matter	166	1	1.039
Right Cerebellar White Matter	166	1	0.519
Left Hippocampus	166	1	0.494
Right Hippocampus	166	1	0.987
Left Pallidum	166	1	0.2683
Right Pallidum	166	1	0.851
Left Thalamus	166	1	0.3702
Right Thalamus	166	1	0.421
Left Choroid plexus	166	1	0.421
Right Choroid plexus	166	1	1.119

## Sheet: Supplementary Data 5
Whole-Brain white-matter
two-sided ANCOVAs controlling for age and sex, Bonferroni corr.
	Factor group (PCC)
Whole-Brain white-matter	df	P	F
V-extra	168	1	1.211
V-CSF	168	0.201	5.854
V-intra	168	1	0.979

## Sheet: Supplementary Data 6
two-tailed ANCOVA with covariates age, sex and delay, Bonferroni corr.
Factor group (PCC)				Delay
Whole-Brain gray-matter	df	P	F	P	F
V-extra	122	0.002	14.983	1	0.031
V-CSF	122	0.03	9.565	1	0.346
V-intra	122	0.829	3.364	1	0.821

## Sheet: Supplementary Data 7
JHU White Matter Parcellation Map III (PMID: 19385016)					FreeSurfer Aparc & Aseg (PMID: 16530430; 11832223)					Human Motor Thalamus (PMID: 30023427)			Harvard Ascending Arousal Network (PMID: 22592840)
	MoCA	Olfaction	WEIMuS total			MoCA	Olfaction	WEIMuS total			WEIMuS total			WEIMuS total
Superior parietal white matter left	0	0	0		Left Cerebral White Matter	0.017	0.0064	0.037		Left Anterior nuclei	0.011		Dorsal raphe	0.291
Caudate nucleus left	0	0	0.0035		Left Cerebellum White Matter	0	0.091	0.258		Left Basal Forebrain	0.058		Locus coeruleus	0.219
Superior frontal white matter left	0	0.0004	0		Left Cerebellum Cortex	0	0.042	0.052		Left Centromedian/Parafascicular nuclei	0.019		Mesencephalic reticular formation	0.207
Middle frontal white matter left	0	0	0		Left Thalamus Proper	0.105	0.223	0.063		Left Caudate/Putamen/Ventral Striatum	0.018		Median raphe	0.359
Inferior frontal white matter left	0	0	0		Left Caudate	0	0	0.017		Left Connectivetissue	0.075		Periaqueductal grey	0.318
Precentral white matter left	0.0016	0	0		Left Putamen	0.011	0.087	0.01		Left Globus pallidus lateral	0.047		Parabrachial complex	0.446
Postcentral white matter left	0	0	0		Left Pallidum	0	0.033	0.029		Left Globus pallidus medial	0.104		Pontis oralis	0.318
Angular white matter left	0	0	0		Brain Stem	0.0008	0.053	0.235		Left Habenula lateral	0		Pedunculopontine nucleus	0.833
Precuneus white matter left	0	0	0		Left Hippocampus	0.083	0.228	0.162		Left Habenula medial	0		Ventral tegmental area	1
Cuneus white matter left	0	0	0		Left Amygdala	0.025	0.048	0.027		Left Hypothalamus	0.307
Lingual white matter left	0.141	0	0		Left Accumbens area	0	0.027	0.036		Left Laterodorsal nuclei	0
Fusiform white matter left	0.259	0	0.074		Left Ventral DC	0.0059	0.21	0.369		Left Lateral Geniculate	0.642
Caudate nucleus right	0	0.0007	0.032		Right Cerebral White Matter	0.019	0.01	0.037		Left Limitans	0.609
Superior occipital white matter left	0	0	0.053		Right Lateral Ventricle	0.001	0	0.051		Left Meynert's nucleus	0
Inferior occipital white matter left	0.16	0	0.099		Right Inf Lat Vent	0.014	0	0.31		Left Mamillary Body	0.065
Middle occipital white matter left	0	0	0.021		Right Cerebellum White Matter	0	0.17	0.208		Left Mediodorsal nuclei	0
Entorhinal area left	0	0.03	0.033		Right Cerebellum Cortex	0	0.043	0.034		Left Mediodorsal/Centrolateral nuclei	0
Superior temporal white matter left	0	0.0012	0.074		Right Thalamus Proper	0.113	0.223	0.108		Left Medial Geniculate	0.825
Inferior temporal white matter left	0.017	0.017	0.085		Right Caudate	0	0	0		Left Medial Geniculate complex	0.875
Middle temporal white matter left	0.0043	0	0.041		Right Putamen	0.108	0.019	0.143		Left Midline	0
Lateral fronto-orbital white matter left	0	0	0		Right Pallidum	0	0.095	0.039		Left Midbrain	0.222
Middle fronto-orbital white matter left	0	0	0		Right Hippocampus	0.081	0.022	0.15		Left Paracentral nuclei	0
Supramarginal white matter left	0.05	0	0		Right Amygdala	0.0031	0.032	0.061		Left Pedunculopontine	0
Rectus white matter left	0	0	0		Right Accumbens area	0	0.157	0.0046		Left Pontine	0.864
Amygdala left	0.028	0.061	0.044		Right Ventral DC	0.002	0.218	0.349		Left Pulvinar	0.108
Hippocampus left	0.068	0.195	0.173		Optic Chiasm	0	0	0		Left Red nucleus	0.088
Putamen left	0.012	0.099	0.0059		CC Posterior	0	0	0.062		Left Reticular	0.119
Corticospinal tract left	0	0	0.488		CC Mid Posterior	0	0	0.037		Left Substantia nigra	0.337
Inferior cerebellar peduncle left	0	0.052	0.032		CC Central	0	0	0		Left Subthalamic nucleus	0
Medial lemniscus left	0	0.152	0.314		CC Mid Anterior	0	0	0		Left Suprachiasmatic	0
Superior cerebellar peduncle left	0	0.118	0.33		CC Anterior	0	0	0.035		Left Ventral anterior nigral	0.043
Cerebral peduncle left	0	0.121	0.346		Cortex lh unknown	0.029	0.117	0.066		Left ventral anterior pallidal	0.041
Anterior limb of internal capsule left	0	0.0092	0.074		Cortex lh bankssts	0	0	0.106		Left Ventral lateral dorsal/ventral	0
Posterior limb of internal capsule left	0.012	0.056	0.07		Cortex lh caudalanteriorcingulate	0	0	0		Left Ventral posterior inferior	0.273
Posterior thalamic radiation left	0.096	0	0.098		Cortex lh caudalmiddlefrontal	0	0	0		Left Ventral posterior lateral/medial	0.146
Anterior corona radiata left	0	0	0		Cortex lh corpuscallosum	0	0.03	0		Left Internal Capsule	0.086
Superior corona radiata left	0.0032	0	0		Cortex lh cuneus	0.042	0	0.258		Right Anterior nuclei	0.472
Posterior corona radiata left	0.03	0	0		Cortex lh entorhinal	0.03	0.286	0.095		Right Basal Forebrain	0.167
Cingulum (cingulate gyrus) left	0	0	0		Cortex lh fusiform	0.104	0.092	0.368		Right Centromedian/Parafascicular nuclei	0.204
Cingulum (hippocampus) left	0.179	0.051	0.201		Cortex lh inferiorparietal	0	0	0.037		Right Caudate/Putamen/Ventral Striatum	0.059
Fornix(cres) Stria terminalisleft	0.0082	0	0.254		Cortex lh inferiortemporal	0.055	0.243	0.126		Right Connectivetissue	0.429
Superior longitudinal fasciculus left	0.0014	0	0		Cortex lh isthmuscingulate	0.057	0	0.02		Right Globus pallidus lateral	0.016
Superior fronto-occipital fasciculus left	0	0	0		Cortex lh lateraloccipital	0.017	0	0.157		Right Globus pallidus medial	0.051
Inferior fronto-occipital fasciculus left	0	0.034	0		Cortex lh lateralorbitofrontal	0	0.315	0		Right Habenula lateral	0.333
Sagittal stratum left	0.134	0	0.255		Cortex lh lingual	0.1	0	0.309		Right Habenula medial	0
External capsule left	0.039	0.0014	0		Cortex lh medialorbitofrontal	0	0.112	0		Right Hypothalamus	0.359
Uncinate fasciculus left	0	0	0		Cortex lh middletemporal	0	0.016	0.05		Right Laterodorsal nuclei	0.043
Pontine crossing tract left	0	0.065	0.476		Cortex lh parahippocampal	0.103	0.24	0.233		Right Lateral Geniculate	0.203
Middle cerebellar peduncle left	0	0.042	0.29		Cortex lh paracentral	0	0	0		Right Limitans	0.2
Fornix (column and body) left	0	0	0		Cortex lh parsopercularis	0	0	0		Right Meynert's nucleus	0.4
Genu of corpus callosum left	0	0.012	0.0046		Cortex lh parsorbitalis	0	0.32	0		Right Mamillary Body	0
Body of corpus callosum left	0	0.012	0		Cortex lh parstriangularis	0	0	0		Right Mediodorsal nuclei	0.116
Splenium of corpus callosum left	0.024	0	0.02		Cortex lh pericalcarine	0.027	0	0.11		Right Mediodorsal/Centrolateral nuclei	0
Retrolenticular part of internal capsule left	0.017	0	0.313		Cortex lh postcentral	0.0071	0	0.0025		Right Medial Geniculate	0.244
Putamen right	0.117	0.0069	0.106		Cortex lh posteriorcingulate	0	0.016	0		Right Medial Geniculate complex	0.417
Tapatum left	0	0	0.099		Cortex lh precentral	0	0	0		Right Midline	0.344
Globus pallidus left	0	0.0022	0.059		Cortex lh precuneus	0.0056	0.0026	0.021		Right Midbrain	0.319
Globus pallidus right	0	0.094	0.028		Cortex lh rostralanteriorcingulate	0	0	0		Right Paracentral nuclei	0
Thalamus left	0.114	0.215	0.092		Cortex lh rostralmiddlefrontal	0	0.082	0		Right Pedunculopontine	0
Thalamus right	0.101	0.231	0.129		Cortex lh superiorfrontal	0	0	0		Right Pontine	0.773
Midbrain left	0	0.058	0.328		Cortex lh superiorparietal	0.021	0	0.02		Right Pulvinar	0.055
Pons left	0	0	0.48		Cortex lh superiortemporal	0	0.0068	0.035		Right Red nucleus	0.2
Medulla left	0	0	0		Cortex lh supramarginal	0.016	0	0		Right Reticular	0.145
Superior parietal white matter right	0.024	0	0		Cortex lh frontalpole	0	0.035	0		Right Substantia nigra	0.492
Superior frontal white matter right	0	0	0		Cortex lh temporalpole	0	0.028	0.0028		Right Subthalamic nucleus	0.043
Middle frontal white matter right	0	0	0.0037		Cortex lh transversetemporal	0	0	0.003		Right Suprachiasmatic	0
Inferior frontal white matter right	0	0.0032	0.018		Cortex lh insula	0.0036	0.08	0		Right Ventral anterior nigral	0.412
Precentral white matter right	0.0094	0	0.0068		Cortex rh unknown	0.033	0.08	0.152		Right Ventral anterior pallidal	0.178
Postcentral white matter right	0.045	0	0		Cortex rh bankssts	0	0	0		Right Ventral lateral dorsal/ventral	0.048
Angular white matter right	0	0	0		Cortex rh caudalanteriorcingulate	0	0	0		Right Ventral posterior inferior	0.476
Precuneuswhite matter right	0	0	0		Cortex rh caudalmiddlefrontal	0	0	0		Right Ventral posterior lateral/medial	0.209
Cuneus white matter right	0	0	0		Cortex rh corpuscallosum	0	0	0		Right Internal Capsule	0.148
Lingual white matter right	0	0	0		Cortex rh cuneus	0	0.02	0
Fusiform white matter right	0	0	0		Cortex rh entorhinal	0	0.21	0
Superior occipital white matter right	0	0	0		Cortex rh fusiform	0.094	0.052	0.055
Inferior occipital white matter right	0	0	0		Cortex rh inferiorparietal	0	0	0
Middle occipital white matter right	0	0	0		Cortex rh inferiortemporal	0.04	0.127	0.021
Entorhinal area right	0	0.044	0.074		Cortex rh isthmuscingulate	0.025	0.108	0.105
Superior temporal white matter right	0.0051	0	0.017		Cortex rh lateraloccipital	0	0	0
Inferior temporal white matter right	0.014	0.092	0.0024		Cortex rh lateralorbitofrontal	0	0.273	0.131
Middle temporal white matter right	0.0007	0.015	0		Cortex rh lingual	0.021	0.025	0.202
Lateral fronto-orbital white matter right	0	0	0.09		Cortex rh medialorbitofrontal	0	0.004	0.025
Middle fronto-orbital white matter right	0	0	0.114		Cortex rh middletemporal	0	0.0004	0
Supramarginal white matter right	0.034	0	0.012		Cortex rh parahippocampal	0.126	0.339	0.271
Rectus white matter right	0	0	0		Cortex rh paracentral	0	0	0
Amygdala right	0.015	0.14	0.2		Cortex rh parsopercularis	0	0	0.033
Hippocampus right	0.061	0.0064	0.167		Cortex rh parsorbitalis	0	0.152	0.341
Corticospinal tract right	0	0.041	0.149		Cortex rh parstriangularis	0	0	0.034
Inferior cerebellar peduncle right	0	0.11	0.051		Cortex rh pericalcarine	0	0.0058	0.118
Medial lemniscus right	0	0.098	0.154		Cortex rh postcentral	0	0	0
Superior cerebellar peduncle right	0	0.191	0.265		Cortex rh posteriorcingulate	0	0.011	0
Cerebral peduncle right	0	0.208	0.247		Cortex rh precentral	0	0	0
Anterior limb of internal capsule right	0.024	0.043	0.105		Cortex rh precuneus	0.021	0.035	0.002
Posterior limb of internal capsule right	0.052	0.05	0.168		Cortex rh rostralanteriorcingulate	0	0	0
Posterior thalamic radiation right	0.01	0	0.0078		Cortex rh rostralmiddlefrontal	0	0.061	0.054
Anterior corona radiata right	0	0	0.0092		Cortex rh superiorfrontal	0	0	0.0017
Superior corona radiata right	0.069	0	0.154		Cortex rh superiorparietal	0	0	0
Posterior corona radiata right	0.095	0	0.046		Cortex rh superiortemporal	0	0	0.0067
Cingulum (cingulate gyrus) right	0	0	0		Cortex rh supramarginal	0.014	0	0
Cingulum (hippocampus) right	0.176	0.099	0.247		Cortex rh frontalpole	0	0.082	0.339
Fornix(cres) Stria terminalis right	0.092	0	0.332		Cortex rh temporalpole	0	0	0.069
Superior longitudinal fasciculus right	0.12	0	0		Cortex rh transversetemporal	0	0	0
Superior fronto-occipital fasciculus right	0	0	0		Cortex rh insula	0.014	0.063	0.069
Inferior fronto-occipital fasciculus right	0	0.017	0.396
Sagittal stratum right	0.013	0	0.028
External capsule right	0.075	0.055	0.394
Uncinate fasciculus right	0	0	0.048
Pontine crossing tract (a part of MCP) right	0	0.023	0.283
Middle cerebellar peduncle right	0	0.155	0.295
Fornix (column and body) right	0	0.28	0.587
Genu of corpus callosum right	0	0	0.012
Body of corpus callosum right	0	0	0.021
Splenium of corpus callosum right	0.045	0	0.083
Retrolenticular part of internal capsule right	0.179	0	0.263
Tapatum right	0	0	0
Midbrain right	0	0.154	0.413
Pons right	0	0.0081	0.26
Medulla right	0	0	0
